# Supplementary material for: Single Molecule Analysis of c-myb Alternative Splicing Reveals Novel Classifiers for Precursor B-ALL
Source: PLoS One. 2011 Aug 11;6(8):e22880. doi: 10.1371/journal.pone.0022880 (PMC3154906; doi:10.1371/journal.pone.0022880)
Supplement: Table S1 — Primers used for QRT-PCR using SYBR green detection. (XLS) [file pone.0022880.s002.xls]

## Sheet: Table S1
Table S1 Primers used for QRT-PCR using SYBR green detection
Name		Sequence
c-myb 9S/10	Forward	5'-CCTCGCCAGCAAGTTCTTA
	Reverse	5'-GGTGGAAGTTAAAGAAGGCATTT
c-myb 9B/10	Forward	5'-TTCAACTCCCAAGCGTTCC
	Reverse	5'-AAAGAAGGCATTTCCAAGTCTG
CCNE1	Forward	5'-CCATCCTTCTCCACCAAAGA
	Reverse	5'-CTGGAGGTGGCTGGTGTACT
c-MYC	Forward	5'-CAGCTGCTTAGACGCTGGAT
	Reverse	5'-ACCGAGTCGTAGTCGAGGTC
GAPDH	Forward	5'-GCTGTGTGGCAAAGTCCAAG
	Reverse	5'-GGTCAGGCTCCTGGAAGATA
