# Supplementary material for: Single Molecule Analysis of c-myb Alternative Splicing Reveals Novel Classifiers for Precursor B-ALL
Source: PLoS One. 2011 Aug 11;6(8):e22880. doi: 10.1371/journal.pone.0022880 (PMC3154906; doi:10.1371/journal.pone.0022880)
Supplement: Table S2 — All primers used to perform polony amplification and exon-profiling. (XLS) [file pone.0022880.s003.xls]

## Sheet: Table S2
Table S2 All primers used to perform polony amplification and exon-profiling
Name	Sequence (5'-3')
Gene specific reverse primer	AGAAGACGAGTGTGGTGACC
Myb_Forward	Acrydite/GGAAGGTCGAACAGGAAGGTTATCTG
Myb_Reverse	CTAGATGAGAGGGTGTCTGAGGTAGCA
Myb_E6R	Alexa532/TAGTCGTTGTTAACAGTGGGCTGG
Myb_E7R	Alexa488/GGTATGGAACATGACTGGAGAC
Myb_E8R	Alexa647/TTTATTCGCTTTTCCTTCTCAGGG
Myb_E8AR	Alexa594/CTGCCCAGTCGCTAAAGATGTC
Myb_E9R	Alexa532/CATGAGGTCTGGTGTGGTCGGCAA
Myb_E9AR	Alexa488/TGAGCAGTTGCTCTATTATACTGC
Myb_E9BR	Alexa594/CTACAGTCTCCAGTGGCTAAGG
Myb_E10R	Alexa532/CAGTCAATTTGTGACCAATGAG
Myb_E10AR	Alexa594/ATTCCTGGGGATGTCAGAAGAG
Myb_E11R	Alexa488/GAATGGTGTAGGAGTTCTTGGA
Myb_E(9-9S)R	Alexa647/TTAACATTATCCAGAATGGTGCC
