# Supplementary material for: Single Molecule Analysis of c-myb Alternative Splicing Reveals Novel Classifiers for Precursor B-ALL
Source: PLoS One. 2011 Aug 11;6(8):e22880. doi: 10.1371/journal.pone.0022880 (PMC3154906; doi:10.1371/journal.pone.0022880)
Supplement: Table S3 — The expression levels of c-myb splice variants detected by polony assay in 13 pediatric pre-B ALL samples. (XLS) [file pone.0022880.s004.xls]

## Sheet: Sheet1
Zhou Y.E., O'Rourke J.P., Edwards J.S. and Ness S.A.
Supplemental Table S3
The expression levels of c-myb splice variants detected by polony assay in 13 pediatric pre-B ALL samples
	Isoform	Protein Size	Exontyping	611-859	612-296	610-319	610-190	610-856	610-761	609-266	611-159	610-194	612-110	609-941	609-963	611-551		In all B-ALL
1	Del8/Del9	1-281, 402-640	6-7-10-11	0.0014	ND	ND	ND	ND	ND	ND	ND	0.0024	ND	ND	0.0047	ND
2	Del8/Del10	1-281, 371-402	6-7-9-11	ND	ND	ND	ND	ND	ND	ND	ND	ND	ND	ND	0.0016	ND
3	Del8	1-281, 317-640	6-7-9-10-11	0.042	0.1254	0.0318	0.0521	0.0354	0.0105	0.0429	0.0551	0.0259	0.0325	0.0092	0.0594	0.0073		Yes
4	Del9	1-316,402-640	6-7-8-10-11	0.0036	0.0057	0.0103	0.0174	0.0129	0.0314	0.0051	0.0148	ND	0.0012	0.0023	0.0125	0.02
5	Del10	1-402	6-7-8-9-11	0.0021	0.0028	ND	ND	ND	ND	ND	ND	ND	ND	ND	0.0016	0.0036
6	WT	1-640	6-7-8-9-10-11	0.6185	0.6296	0.623	0.7743	0.5113	0.7422	0.5631	0.5191	0.5746	0.4014	0.6032	0.6328	0.7024		Yes
7	Del8/9S	1-281, 317-372, +2aa	6-7-9S-10-11	0.0014	0.0171	ND	0.0035	0.0096	0.0035	0.0025	0.0064	0.0047	ND	0.0023	0.0078	ND
8	Del8/9S		6-7-9S-10-10A-11	0.0007	ND	ND	ND	0.0257	ND	ND	ND	ND	ND	ND	ND	ND
9	9S/10	1-372, +2aa	6-7-8-9S-10-11	0.0242	0.0342	0.0243	0.0417	0.0193	0.0453	0.0581	0.0254	0.0505	0.0288	0.0528	0.0453	0.0617		Yes
10	9S/10		6-7-8-9S-10-10A-11	0.0107	0.0028	0.0019	ND	0.0193	0.0105	0.0025	0.0021	0.0047	0.0036	0.0183	ND	0.0018
11	Del8/9A	1-281, 317-402, +M	6-7-9-9A-10-11	0.0036	ND	ND	ND	ND	ND	0.0025	ND	0.0035	0.0036	ND	ND	0.0018
12	Del8/9A		6-7-9-9A-9B-10-11	0.0007	N/A	0.0009	ND	ND	ND	0.0025	ND	0.0012	0.0024	ND	ND	ND
13	Del8/9A		6-7-9-9A-10-10A-11	0.0007	ND	ND	ND	ND	ND	ND	ND	ND	0.0012	ND	ND	ND
14	Del8/9A		6-7-9-9A-9B-10-10A-11	ND	ND	ND	ND	ND	ND	ND	ND	ND	0.0012	ND	ND	ND
15	9S/9A	1-372, +16aa	6-7-8-9S-9A-10-11	0.0028	ND	0.0019	ND	0.0032	0.0035	0.0025	ND	0.0024	0.006	ND	ND	0.0036
16	9S/9A		6-7-8-9S-9A-9B-10-11	ND	ND	ND	ND	0.0032	ND	ND	ND	ND	ND	ND	ND	ND
17	9S/9A		6-7-8-9S-9A-10-10A-11	ND	ND	ND	ND	0.0064	ND	0.0025	ND	0.0012	ND	0.0023	ND	ND
18	9S/9A	1-372, +16aa	6-7-8-9S-9A-9B-10A-11	0.0014	ND	ND	ND	ND	ND	0.0101	ND	ND	0.0012	ND	ND	ND
19	9A	1-401, +M	6-7-8-9-9A-10-11	0.0157	0.0085	0.0243	0.0035	0.0225	0.0139	0.0126	0.0127	0.0235	0.0577	0.0275	0.0156	0.0109		Yes
20	9A		6-7-8-9-9A-9B-10-11	0.0057	ND	0.0065	ND	ND	ND	0.0051	0.0127	0.0165	0.0313	0.0023	ND	0.0054
21	9A		6-7-8-9-9A-10-10A-11	0.0064	0.0028	ND	ND	0.0064	0.0035	ND	0.0042	0.0012	0.0192	0.0092	ND	0.0054
22	9A		6-7-8-9-9A-9B-10-10A-11	0.0021	ND	ND	ND	0.0096	ND	ND	0.0021	0.0047	0.0072	0.0023	ND	ND
23	Del8/8A	1-281, +34aa	6-7-8A-9S-10-11	ND	ND	0.0028	ND	ND	ND	ND	ND	ND	ND	ND	ND	ND
24	Del8/8A		6-7-8A-9-10-11	0.0021	0.0028	0.0019	ND	ND	ND	ND	ND	ND	ND	0.0023	0.0047	ND
25	Del8/8A		6-7-8A-9-10-10A-11	0.0036	ND	ND	ND	0.0064	ND	ND	0.0021	0.0024	ND	0.0023	ND	0.0073
26	Del8/8A		6-7-8A-9-9A-10-10A-11	ND	ND	ND	ND	ND	ND	ND	ND	ND	0.0012	ND	ND	ND
27	Del8/8A		6-7-8A-9S-9B-10-10A-11	ND	ND	ND	ND	ND	ND	ND	ND	0.0012	ND	ND	ND	ND
28	Del8/8A		6-7-9-9A-10-10A-11	0.0007	ND	ND	ND	0.0032	ND	0.0025	0.0021	ND	ND	0.0023	ND	ND
29	8A	1-316, +34aa	6-7-8-8A-9S-10-11	0.0021	ND	0.0019	ND	ND	ND	0.0025	ND	ND	ND	0.0092	ND	ND		Yes
30	8A		6-7-8-8A-9-11	0.0007	ND	ND	ND	ND	ND	ND	ND	ND	ND	ND	ND	ND
31	8A		6-7-8-8A-9-10-11	0.0569	0.0028	0.0355	0.0035	ND	ND	0.0177	0.0233	0.0012	0.0012	0.0665	ND	ND
32	8A		6-7-8-8A-9S-9A-10-11	0.0007	ND	ND	ND	ND	ND	ND	ND	ND	ND	ND	ND	ND
33	8A		6-7-8-8A-9-9A-10-11	0.0014	ND	0.0009	ND	ND	ND	ND	ND	ND	ND	ND	ND	ND
34	8A		6-7-8-8A-9S-9B-10-11	0.0007	ND	ND	ND	ND	ND	ND	ND	ND	ND	ND	ND	ND
35	8A		6-7-8-8A-9-9B-10-11	0.0014	ND	0.0009	ND	ND	ND	0.0025	0.0021	ND	ND	ND	ND	ND
36	8A	1-316, +34aa	6-7-8-8A-9-9A-9B-10-11	0.0007	ND	0.0019	ND	ND	ND	ND	ND	ND	ND	ND	ND	ND
37	8A		6-7-8A-10-11	ND	ND	ND	ND	ND	ND	ND	ND	ND	ND	ND	0.0672	ND
38	8A		6-7-8-8A-10-10A-11	0.0007	ND	ND	ND	ND	ND	ND	ND	ND	ND	ND	ND	ND
39	8A		6-7-8-8A-9S-10-10A-11	0.0014	0.0028	ND	ND	0.0032	0.0035	ND	ND	0.0035	0.0012	0.0023	ND	0.0018
40	8A		6-7-8-8A-9-10A-11	0.0007	ND	ND	ND	ND	ND	ND	ND	ND	ND	ND	ND	ND
41	8A		6-7-8-8A-9-9A-10-10A-11	ND	ND	ND	ND	ND	ND	ND	ND	0.0024	0.0024	ND	ND	ND
42	8A		6-7-8-8A-9S-9B-10-10A-11	ND	ND	ND	ND	ND	ND	ND	ND	0.0024	0.0024	ND	ND	ND
43	8A		6-7-8-8A-9S-9A-10-10A-11	ND	ND	ND	ND	ND	ND	ND	ND	ND	ND	ND	ND	0.0018
44	8A		6-7-8-8A-9-10-10A-11	0.0121	0.0142	0.0056	0.0243	0.0161	0.0314	0.0051	0.0021	0.0482	0.0216	0.0275	0.0094	0.0672
45	8A		6-7-8-8A-9S-9A-9B-10-11	ND	ND	0.0019	ND	ND	ND	ND	ND	ND	ND	ND	ND	ND
46	8A		6-7-8-8A-9-9B-10-10A-11	0.0007	ND	ND	ND	0.0096	ND	ND	ND	0.0071	0.0156	ND	ND	0.0018
47	Del8/9S/9B	1-281, 317-372, +50aa	6-7-9S-9B-10-11	ND	ND	ND	ND	0.0032	ND	0.0101	ND	0.0024	ND	ND	ND	ND
48	Del8/9S/9B		6-7-9S-9B-10-10A-11	ND	ND	ND	ND	ND	ND	ND	ND	ND	0.0012	ND	0.0016	ND
49	Del9/10A	1-316, 402-449	6-7-8-10-10A-11	ND	ND	ND	ND	ND	0.0035	ND	0.0021	ND	ND	ND	ND	ND
50	Del9/10A		6-7-8-10-10A-11	ND	ND	0.0009	ND	0.0032	ND	ND	ND	ND	ND	ND	ND	ND
51	9S/9B	1-372, +50aa	6-7-8-9S-9B-10-11	0.0021	ND	0.0037	ND	0.0032	0.007	0.0152	0.0127	0.02	0.018	0.0069	0.0328	ND
52	9S/9B		6-7-8-9S-9B-10-10A-11	0.0014	ND	ND	ND	0.0064	ND	0.0025	0.0021	0.0012	0.0084	0.0023	0.0016	ND
53	9B/Del10	1-401, +121aa, 402	6-7-8-9-9B-11	ND	ND	ND	ND	ND	ND	ND	ND	ND	0.0012	ND	ND	ND
54	9B	1-401,+121aa, 402-640	6-7-8-9-9B-10-11	0.0313	0.0199	0.101	0.0208	0.074	0.0244	0.1035	0.1568	0.1081	0.1635	0.0459	ND	0.0363
55	Del8/10A	1-281,317-449	6-7-9-10-10A-11	0.0071	0.0114	0.0019	ND	0.0096	0.0035	0.0152	0.0064	0.0024	0.006	ND	0.0063	0.0036
56	Del9/Del10/10A	1-316,+13aa	6-7-8-10A-11	ND	ND	ND	ND	ND	ND	ND	ND	ND	0.0012	ND	0.0063	ND
57	Del10/10A	1-401,+13aa	6-7-8-9-10A-11	0.0007	ND	ND	ND	ND	ND	ND	ND	ND	ND	ND	ND	ND
58	10A	1-449	6-7-8-9-10-10A-11	0.116	0.1111	0.1057	0.0521	0.1479	0.0627	0.096	0.1081	0.0599	0.1034	0.0917	0.0969	0.0526		Yes
59	9B/10A	1-401,+121aa,402-449	6-7-8-9-9B-10-10A-11	0.0071	ND	0.0112	0.0035	0.0257	ND	0.0051	0.0233	0.0153	0.0421	0.0092	0.0031	0.0036
60	Del8/9S/9A	1-281,317-372,+16aa	6-7-9S-9A-10-11	ND	ND	ND	ND	ND	ND	ND	ND	ND	ND	ND	0.0016	ND
61	Del8/9B	1-281,317-401,+121aa,402-640	6-7-9-9B-10-11	0.0036	0.0028	ND	0.0035	0.0032	ND	0.0101	0.0021	0.0059	0.0096	ND	ND	ND
